# Supplementary material for: Group A Streptococcus Infection in Neonatal Population: A Systematic Review of The Literature
Source: J Clin Med. 2023 Nov 8;12(22):6974. doi: 10.3390/jcm12226974 (PMC10672068; doi:10.3390/jcm12226974)
Supplement: Supplementary file 1 [file jcm-12-06974-s001.zip]

Archive with 2 entries (2 files):
- jcm-2655405-supplementary-Tables S1-S3.pdf
- PRISMA checklist .pdf
